# Supplementary material for: Death at no cost? Persons with no health insurance claims in the last year of life in Switzerland
Source: BMC Health Serv Res. 2018 Mar 14;18:178. doi: 10.1186/s12913-018-2984-2 (PMC5853076; doi:10.1186/s12913-018-2984-2)
Supplement: Supplementary file 1 — Adjusted odds ratios (AOR, right panel) and their 95% confidence intervals (CI) of lack of health insurance claims (as presented on Fig. 2). AORs from sex-stratified, multivariable logistic models with robust standard errors. Abbreviations: CVD, cardiovascular diseases; Mental & behave., Mental and behavioural disorders; Nat., nationality; Civ., civil status at the time of death; Urb., level of urbanization; Lan., language region; Swiss-SEP, Swiss neighbourhood index of socioeconomic position [13]. Attribution of causes of death follows ICD-10 coding. (XLS 33 kb) [file 12913_2018_2984_MOESM1_ESM.xls]

## Sheet: Sheet1
Variable	Category	Males	Females
Age	19 - 25	2.631 (1.792 - 3.861)	3.112 (1.325 - 7.310)
	26 - 30	2.149 (1.410 - 3.275)	0.938 (0.268 - 3.288)
	31 - 35	2.017 (1.361 - 2.989)	2.740 (1.279 - 5.871)
	36 - 40	1.915 (1.286 - 2.853)	0.924 (0.343 - 2.487)
	41 - 45	2.109 (1.564 - 2.845)	1.491 (0.715 - 3.112)
	46 - 50	1.913 (1.429 - 2.561)	1.359 (0.690 - 2.677)
	51 - 55	1.785 (1.340 - 2.378)	1.837 (1.110 - 3.040)
	56 - 60	1.613 (1.246 - 2.089)	1.159 (0.676 - 1.988)
	61 - 65	1.000 (ref.)	1.000 (ref.)
	66 - 70	0.830 (0.613 - 1.123)	0.975 (0.617 - 1.541)
	71 - 75	0.519 (0.394 - 0.682)	0.753 (0.462 - 1.226)
	76 - 80	0.319 (0.226 - 0.449)	0.652 (0.396 - 1.073)
	81 - 85	0.282 (0.199 - 0.400)	0.493 (0.297 - 0.819)
	86 - 90	0.297 (0.228 - 0.387)	0.474 (0.289 - 0.777)
	91+	0.241 (0.167 - 0.347)	0.546 (0.319 - 0.935)
Cause of death	CVD	1.000 (ref.)	1.000 (ref.)
	Cancer	0.168 (0.129 - 0.220)	0.185 (0.123 - 0.277)
	Mental & behav.	1.833 (1.418 - 2.370)	1.647 (1.266 - 2.142)
	Nervous system	0.851 (0.602 - 1.202)	1.272 (0.947 - 1.707)
	Respiratory	0.583 (0.417 - 0.816)	0.780 (0.561 - 1.085)
	Digestive	0.538 (0.379 - 0.763)	0.848 (0.546 - 1.316)
	Accidents & assaults	2.414 (1.962 - 2.970)	0.939 (0.657 - 1.342)
	Suicide	2.149 (1.715 - 2.691)	0.772 (0.449 - 1.329)
	Other	1.413 (1.136 - 1.757)	1.215 (0.992 - 1.487)
Nationality	Swiss	1.000 (ref.)	1.000 (ref.)
	Foreigner	1.143 (0.969 - 1.348)	1.027 (0.817 - 1.290)
Civil status	Single	1.454 (1.221 - 1.733)	1.544 (1.214 - 1.963)
	Married	1.000 (ref.)	1.000 (ref.)
	Widowed	1.274 (1.030 - 1.576)	1.291 (1.026 - 1.625)
	Divorced	1.742 (1.459 - 2.080)	1.801 (1.361 - 2.384)
Urbanization	Urban	0.973 (0.824 - 1.149)	1.286 (0.929 - 1.780)
	Peri-urban	1.000 (ref.)	1.000 (ref.)
	Rural	0.995 (0.811 - 1.220)	0.748 (0.418 - 1.338)
Language region	German	1.000 (ref.)	1.000 (ref.)
	French	0.843 (0.718 - 0.989)	1.343 (0.935 - 1.930)
	Italian	1.028 (0.787 - 1.344)	0.462 (0.276 - 0.774)
Swiss-SEP	1st (lowest)	1.035 (0.768 - 1.395)	1.101 (0.475 - 2.553)
	2nd	0.965 (0.779 - 1.195)	1.108 (0.547 - 2.244)
	3rd quintile	1.000 (ref.)	1.000 (ref.)
	4th	1.160 (0.980 - 1.374)	1.141 (0.822 - 1.584)
	5th (highest)	1.257 (1.008 - 1.568)	1.446 (0.957 - 2.186)
Constant		0.033 (0.025 - 0.042)	0.016 (0.009 - 0.028)
